# Supplementary material for: Structure of Tris[2-(4-pyridyl)ethyl]phosphine, Tris[2-(2-pyridyl)ethyl]phosphine, and Their Chalcogenides in Solution: Dipole Moments, IR Spectroscopy, and DFT Study
Source: Molecules. 2023 Dec 23;29(1):110. doi: 10.3390/molecules29010110 (PMC10779502; doi:10.3390/molecules29010110)
Supplement: Supplementary file 1 [file molecules-29-00110-s001.zip]

Archive with 1 entries (1 files):
- molecules-2744074-supplementary.pdf
